# Supplementary material for: FC-EODR: Immersive Humanoid Dual-Arm Dexterous Explosive Ordnance Disposal Robot
Source: Biomimetics (Basel). 2023 Feb 6;8(1):67. doi: 10.3390/biomimetics8010067 (PMC9944835; doi:10.3390/biomimetics8010067)
Supplement: Supplementary file 1 [file biomimetics-08-00067-s001.zip]

Archive with 1 entries (1 files):
- FC-EODR.mp4
